# Supplementary material for: Micropatterned Neurovascular Interface to Mimic the Blood–Brain Barrier’s Neurophysiology and Micromechanical Function: A BBB-on-CHIP Model
Source: Cells. 2022 Sep 8;11(18):2801. doi: 10.3390/cells11182801 (PMC9497163; doi:10.3390/cells11182801)
Supplement: Supplementary file 1 [file cells-11-02801-s001.zip]

Archive with 2 entries (2 files):
- cells-1880647-supplementary.pdf
- Movie.avi
